# Supplementary material for: Sugarcane smut fungus hijacks the host meristem: phytohormone-mediated sorus morphogenesis and metabolic reprogramming
Source: Front Microbiol. 2026 Jun 12;17:1847172. doi: 10.3389/fmicb.2026.1847172 (PMC13303569; doi:10.3389/fmicb.2026.1847172)
Supplement: Supplementary file 6 [file Table_6.xlsx]

## Sheet: Table S6
Table S6 Information of GO enrichment analysis
WT vs H
GO ID	Term Type	Description	Number	Ratio in study	Ratio in pop	Rich factor	Pvalue	Padjust	Gene_ids
GO:2000032	BP	regulation of secondary shoot formation	7	7/601	193/307088	0.0362694	1.37e-07	0.00039007	ROC_gene102005;ROC_gene172832;ROC_gene202594;ROC_gene331587;ROC_gene158850;ROC_gene020254;ROC_gene017509
GO:0060688	BP	regulation of morphogenesis of a branching structure	7	7/601	193/307088	0.0362694	1.37e-07	0.00039007	ROC_gene102005;ROC_gene172832;ROC_gene202594;ROC_gene331587;ROC_gene158850;ROC_gene020254;ROC_gene017509
GO:0015995	BP	chlorophyll biosynthetic process	8	8/601	299/307088	0.0267559	1.8e-07	0.00039007	ROC_gene105129;ROC_gene072858;ROC_gene081175;ROC_gene014819;ROC_gene285264;ROC_gene083064;ROC_gene057915;ROC_gene019284
GO:0016630	MF	protochlorophyllide reductase activity	7	7/601	22/307088	0.318182	1.03e-07	0.00039007	ROC_gene072858;ROC_gene105129;ROC_gene081175;ROC_gene014819;ROC_gene285264;ROC_gene057915;ROC_gene019284
GO:1905428	BP	regulation of plant organ formation	7	7/601	228/307088	0.0307018	4.23e-07	0.000734448	ROC_gene102005;ROC_gene172832;ROC_gene202594;ROC_gene331587;ROC_gene158850;ROC_gene020254;ROC_gene017509
GO:0015979	BP	photosynthesis	15	15/601	1672/307088	0.00897129	1.66e-06	0.00239435	ROC_gene072858;ROC_gene245576;ROC_gene081175;ROC_gene285264;ROC_gene014819;ROC_gene105129;ROC_gene170975;ROC_gene307342;ROC_gene160468;ROC_gene140388;ROC_gene083064;ROC_gene171229;ROC_gene332989;ROC_gene057915;ROC_gene019284
GO:0015994	BP	chlorophyll metabolic process	8	8/601	493/307088	0.0162272	7.33e-06	0.00799403	ROC_gene105129;ROC_gene072858;ROC_gene081175;ROC_gene014819;ROC_gene285264;ROC_gene083064;ROC_gene057915;ROC_gene019284
GO:1901135	BP	carbohydrate derivative metabolic process	33	33/601	7220/307088	0.00457064	9.85e-06	0.00854765	ROC_gene205662;ROC_gene154943;ROC_gene043616;ROC_gene206504;ROC_gene163723;ROC_gene337655;ROC_gene230438;ROC_gene155054;ROC_gene137485;ROC_gene245576;ROC_gene309375;ROC_gene216854;ROC_gene313793;ROC_gene188277;ROC_gene238890;ROC_gene029474;ROC_gene167065;ROC_gene307317;ROC_gene341429;ROC_gene148103;ROC_gene284686;ROC_gene253268;ROC_gene226339;ROC_gene060224;ROC_gene175038;ROC_gene055873;ROC_gene0…
white vs WT
GO ID	Term Type	Description	Number	Ratio in study	Ratio in pop	Rich factor	Pvalue	Padjust	Gene_ids
GO:0090709	BP	regulation of timing of plant organ formation	8	8/4954	23/307088	0.347826	5.53359e-08	5.37906e-05	ROC_gene135362;ROC_gene164126;ROC_gene065372;ROC_gene203318;ROC_gene321679;ROC_gene132674;ROC_gene306623;ROC_gene152180
GO:0010315	BP	auxin export across the plasma membrane	23	23/4954	152/307088	0.151316	2.16222e-07	5.37906e-05	ROC_gene087963;ROC_gene262928;ROC_gene025639;ROC_gene071827;ROC_gene177543;ROC_gene055906;ROC_gene140693;ROC_gene271073;ROC_gene025456;ROC_gene316975;ROC_gene173817;ROC_gene080405;ROC_gene164083;ROC_gene101371;ROC_gene333834;ROC_gene316688;ROC_gene283795;ROC_gene117924;ROC_gene229228;ROC_gene305066;ROC_gene224488;ROC_gene206548;ROC_gene194301
GO:0009921	CC	auxin efflux carrier complex	10	10/4954	42/307088	0.238095	3.30247e-07	5.5094e-05	ROC_gene173817;ROC_gene055906;ROC_gene229228;ROC_gene164083;ROC_gene101371;ROC_gene305066;ROC_gene271073;ROC_gene087963;ROC_gene194301;ROC_gene283795
GO:0060918	BP	auxin transport	28	28/4954	380/307088	0.0736842	3.89971e-07	6.0927e-05	ROC_gene087963;ROC_gene206548;ROC_gene025639;ROC_gene232447;ROC_gene071827;ROC_gene177543;ROC_gene040328;ROC_gene055906;ROC_gene140693;ROC_gene262928;ROC_gene271073;ROC_gene025456;ROC_gene204072;ROC_gene331021;ROC_gene316975;ROC_gene173817;ROC_gene080405;ROC_gene164083;ROC_gene101371;ROC_gene333834;ROC_gene316688;ROC_gene283795;ROC_gene236655;ROC_gene117924;ROC_gene229228;ROC_gene305066;ROC_gene2…
GO:0009914	BP	hormone transport	36	36/4954	414/307088	0.0869565	4.41207e-07	6.0927e-05	ROC_gene087963;ROC_gene069712;ROC_gene206548;ROC_gene025639;ROC_gene232447;ROC_gene071827;ROC_gene177543;ROC_gene040328;ROC_gene065036;ROC_gene055906;ROC_gene117041;ROC_gene140693;ROC_gene262928;ROC_gene271073;ROC_gene025456;ROC_gene204072;ROC_gene331021;ROC_gene316975;ROC_gene173817;ROC_gene080405;ROC_gene047223;ROC_gene164083;ROC_gene101371;ROC_gene027338;ROC_gene333834;ROC_gene316688;ROC_gene2…
GO:0009691	BP	cytokinin biosynthetic process	21	21/4954	248/307088	0.0846774	8.01695e-07	6.25291e-05	ROC_gene283445;ROC_gene101755;ROC_gene159236;ROC_gene009803;ROC_gene335938;ROC_gene007327;ROC_gene032243;ROC_gene091014;ROC_gene078290;ROC_gene123192;ROC_gene230819;ROC_gene086704;ROC_gene013087;ROC_gene333946;ROC_gene074060;ROC_gene065458;ROC_gene067231;ROC_gene203194;ROC_gene122943;ROC_gene315615;ROC_gene193860
GO:0010154	BP	fruit development	16	16/4954	64/307088	0.25	9.09548e-07	6.43717e-05	ROC_gene005452;ROC_gene263686;ROC_gene135420;ROC_gene313457;ROC_gene341826;ROC_gene308411;ROC_gene283140;ROC_gene101678;ROC_gene082172;ROC_gene319355;ROC_gene028553;ROC_gene258457;ROC_gene025005;ROC_gene018862;ROC_gene004990;ROC_gene259203
GO:0034754	BP	cellular hormone metabolic process	27	27/4954	566/307088	0.0477032	9.20126e-07	6.43717e-05	ROC_gene204710;ROC_gene159236;ROC_gene032243;ROC_gene078290;ROC_gene333946;ROC_gene315615;ROC_gene193860;ROC_gene283445;ROC_gene122943;ROC_gene335938;ROC_gene007327;ROC_gene091014;ROC_gene086704;ROC_gene116095;ROC_gene235061;ROC_gene101755;ROC_gene332599;ROC_gene230819;ROC_gene074060;ROC_gene065458;ROC_gene203194;ROC_gene132305;ROC_gene009803;ROC_gene202610;ROC_gene013087;ROC_gene123192;ROC_gene0…
GO:0010252	BP	auxin homeostasis	24	24/4954	251/307088	0.0956175	9.4641e-07	6.46465e-05	ROC_gene087963;ROC_gene262928;ROC_gene025639;ROC_gene071827;ROC_gene177543;ROC_gene055906;ROC_gene140693;ROC_gene271073;ROC_gene025456;ROC_gene316975;ROC_gene173817;ROC_gene080405;ROC_gene066436;ROC_gene164083;ROC_gene101371;ROC_gene333834;ROC_gene316688;ROC_gene283795;ROC_gene117924;ROC_gene229228;ROC_gene305066;ROC_gene224488;ROC_gene206548;ROC_gene194301
GO:0009690	BP	cytokinin metabolic process	27	27/4954	500/307088	0.054	9.89321e-07	6.65071e-05	ROC_gene204710;ROC_gene159236;ROC_gene032243;ROC_gene078290;ROC_gene333946;ROC_gene315615;ROC_gene193860;ROC_gene283445;ROC_gene122943;ROC_gene335938;ROC_gene007327;ROC_gene091014;ROC_gene086704;ROC_gene116095;ROC_gene235061;ROC_gene101755;ROC_gene332599;ROC_gene230819;ROC_gene074060;ROC_gene065458;ROC_gene203194;ROC_gene132305;ROC_gene009803;ROC_gene202610;ROC_gene013087;ROC_gene123192;ROC_gene0…
gray vs white
GO ID	Term Type	Description	Number	Ratio in study	Ratio in pop	Rich factor	Pvalue	Padjust	Gene_ids
GO:0009755	BP	hormone-mediated signaling pathway	162	162/6185	5225/307088	0.0310048	3.54477e-06	0.000118138	ROC_gene043816;ROC_gene261347;ROC_gene172953;ROC_gene261348;ROC_gene043072;ROC_gene238124;ROC_gene254782;ROC_gene182895;ROC_gene182896;ROC_gene074817;ROC_gene282804;ROC_gene206172;ROC_gene133334;ROC_gene060371;ROC_gene170169;ROC_gene279788;ROC_gene313421;ROC_gene089518;ROC_gene076760;ROC_gene276399;ROC_gene299141;ROC_gene288313;ROC_gene234251;ROC_gene248081;ROC_gene156158;ROC_gene156159;ROC_gene3…
GO:0010817	BP	regulation of hormone levels	65	65/6185	1704/307088	0.0381455	3.60266e-06	0.000119287	ROC_gene158321;ROC_gene119775;ROC_gene162331;ROC_gene204710;ROC_gene272219;ROC_gene213606;ROC_gene288208;ROC_gene100321;ROC_gene333946;ROC_gene188745;ROC_gene041255;ROC_gene151576;ROC_gene093943;ROC_gene212455;ROC_gene089518;ROC_gene150342;ROC_gene122943;ROC_gene299141;ROC_gene020479;ROC_gene072774;ROC_gene204072;ROC_gene116095;ROC_gene013094;ROC_gene318041;ROC_gene297509;ROC_gene238521;ROC_gene1…
GO:0009737	BP	response to abscisic acid	54	54/6185	1314/307088	0.0410959	4.22586e-06	0.000129301	ROC_gene271369;ROC_gene261347;ROC_gene177446;ROC_gene261348;ROC_gene043072;ROC_gene205064;ROC_gene176622;ROC_gene279726;ROC_gene176624;ROC_gene182895;ROC_gene182896;ROC_gene164702;ROC_gene279729;ROC_gene279728;ROC_gene102493;ROC_gene156158;ROC_gene024052;ROC_gene291967;ROC_gene002568;ROC_gene029936;ROC_gene052545;ROC_gene268737;ROC_gene329261;ROC_gene076760;ROC_gene056416;ROC_gene060731;ROC_gene2…
GO:0009694	BP	jasmonic acid metabolic process	16	16/6185	259/307088	0.0617761	8.8703e-05	0.0013741	ROC_gene142977;ROC_gene277887;ROC_gene165876;ROC_gene007284;ROC_gene176167;ROC_gene055499;ROC_gene318041;ROC_gene204754;ROC_gene141336;ROC_gene256595;ROC_gene073580;ROC_gene094297;ROC_gene276604;ROC_gene102793;ROC_gene113884;ROC_gene108354
GO:0009739	BP	response to gibberellin	26	26/6185	290/307088	0.0896552	6.37026e-07	8.99814e-05	ROC_gene261347;ROC_gene261348;ROC_gene043072;ROC_gene205064;ROC_gene176622;ROC_gene279726;ROC_gene176624;ROC_gene279557;ROC_gene182896;ROC_gene279729;ROC_gene279728;ROC_gene102493;ROC_gene024052;ROC_gene076760;ROC_gene276399;ROC_gene009727;ROC_gene009136;ROC_gene156158;ROC_gene046096;ROC_gene279730;ROC_gene111838;ROC_gene156159;ROC_gene279727;ROC_gene170427;ROC_gene022482;ROC_gene182895
GO:0009751	BP	response to salicylic acid	42	42/6185	348/307088	0.12069	9.40346e-07	8.99814e-05	ROC_gene261347;ROC_gene261348;ROC_gene043072;ROC_gene121904;ROC_gene205064;ROC_gene176622;ROC_gene279726;ROC_gene176624;ROC_gene279557;ROC_gene182896;ROC_gene279729;ROC_gene111838;ROC_gene102493;ROC_gene024052;ROC_gene182895;ROC_gene006347;ROC_gene279728;ROC_gene207156;ROC_gene230014;ROC_gene076760;ROC_gene195291;ROC_gene276399;ROC_gene257331;ROC_gene009727;ROC_gene001170;ROC_gene009136;ROC_gene1…
GO:0009735	BP	response to cytokinin	28	28/6185	203/307088	0.137931	9.98344e-07	8.99814e-05	ROC_gene340151;ROC_gene261347;ROC_gene261348;ROC_gene043072;ROC_gene205064;ROC_gene279727;ROC_gene279726;ROC_gene176624;ROC_gene182895;ROC_gene182896;ROC_gene279729;ROC_gene279728;ROC_gene102493;ROC_gene024052;ROC_gene076760;ROC_gene276399;ROC_gene009727;ROC_gene009136;ROC_gene156158;ROC_gene046096;ROC_gene279730;ROC_gene111838;ROC_gene156159;ROC_gene048715;ROC_gene176622;ROC_gene170427;ROC_gene0…
GO:0009690	BP	cytokinin metabolic process	34	34/6185	500/307088	0.068	5.9422e-07	8.99814e-05	ROC_gene272219;ROC_gene204710;ROC_gene090590;ROC_gene333946;ROC_gene100321;ROC_gene093943;ROC_gene122943;ROC_gene020479;ROC_gene007327;ROC_gene089518;ROC_gene116095;ROC_gene157169;ROC_gene042574;ROC_gene238521;ROC_gene195268;ROC_gene035905;ROC_gene101755;ROC_gene332599;ROC_gene068936;ROC_gene234251;ROC_gene124311;ROC_gene090586;ROC_gene287879;ROC_gene122827;ROC_gene188745;ROC_gene124312;ROC_gene1…
GO:0009850	BP	auxin metabolic process	19	19/6185	302/307088	0.0629139	1.5881e-05	0.000298316	ROC_gene158321;ROC_gene013094;ROC_gene288208;ROC_gene315147;ROC_gene326580;ROC_gene063350;ROC_gene091480;ROC_gene091481;ROC_gene219955;ROC_gene151576;ROC_gene181616;ROC_gene318041;ROC_gene177648;ROC_gene159144;ROC_gene090394;ROC_gene212455;ROC_gene232314;ROC_gene063349;ROC_gene150342
black vs gray
GO ID	Term Type	Description	Number	Ratio in study	Ratio in pop	Rich factor	Pvalue	Padjust	Gene_ids
GO:0048439	BP	flower morphogenesis	13	13/28440	22/307088	0.590909	1.05e-07	6.27e-05	ROC_gene344937;ROC_gene119236;ROC_gene068369;ROC_gene034955;ROC_gene222416;ROC_gene226868;ROC_gene072025;ROC_gene277052;ROC_gene086478;ROC_gene049999;ROC_gene112704;ROC_gene310871;ROC_gene157213
GO:0051513	BP	regulation of monopolar cell growth	27	27/28440	61/307088	0.442623	3.1e-07	6.27e-05	ROC_gene029117;ROC_gene279663;ROC_gene093986;ROC_gene119204;ROC_gene147081;ROC_gene046713;ROC_gene020870;ROC_gene009309;ROC_gene022724;ROC_gene048413;ROC_gene307940;ROC_gene073581;ROC_gene239076;ROC_gene080137;ROC_gene209496;ROC_gene246023;ROC_gene246025;ROC_gene246027;ROC_gene137385;ROC_gene016602;ROC_gene037849;ROC_gene144406;ROC_gene135255;ROC_gene012562;ROC_gene000986;ROC_gene280343;ROC_gene0…
GO:0010115	BP	regulation of abscisic acid biosynthetic process	22	22/28440	38/307088	0.578947	6.1e-07	6.27e-05	ROC_gene326364;ROC_gene036512;ROC_gene250063;ROC_gene160915;ROC_gene038401;ROC_gene196732;ROC_gene124071;ROC_gene110273;ROC_gene062668;ROC_gene227015;ROC_gene094411;ROC_gene319230;ROC_gene334460;ROC_gene068081;ROC_gene098521;ROC_gene253710;ROC_gene347091;ROC_gene189814;ROC_gene277744;ROC_gene109987;ROC_gene334656;ROC_gene261244
GO:1903338	BP	regulation of cell wall organization or biogenesis	19	19/28440	39/307088	0.487179	9.06e-07	6.27e-05	ROC_gene161015;ROC_gene151293;ROC_gene245610;ROC_gene307702;ROC_gene062961;ROC_gene229393;ROC_gene255665;ROC_gene108636;ROC_gene297376;ROC_gene003607;ROC_gene057793;ROC_gene140959;ROC_gene208820;ROC_gene217819;ROC_gene122041;ROC_gene295820;ROC_gene270810;ROC_gene046792;ROC_gene218559
GO:2000022	BP	regulation of jasmonic acid mediated signaling pathway	66	66/28440	329/307088	0.200608	2.19e-06	7.32e-05	ROC_gene094874;ROC_gene303029;ROC_gene216566;ROC_gene278442;ROC_gene096531;ROC_gene096530;ROC_gene252009;ROC_gene125733;ROC_gene046832;ROC_gene096528;ROC_gene117951;ROC_gene085305;ROC_gene039374;ROC_gene322527;ROC_gene212751;ROC_gene259331;ROC_gene034484;ROC_gene105527;ROC_gene342064;ROC_gene321069;ROC_gene083416;ROC_gene347246;ROC_gene088289;ROC_gene083532;ROC_gene190976;ROC_gene083417;ROC_gene1…
GO:0001558	BP	regulation of cell growth	72	72/28440	268/307088	0.268657	2.22e-06	7.32e-05	ROC_gene029117;ROC_gene279663;ROC_gene264262;ROC_gene093986;ROC_gene135166;ROC_gene091240;ROC_gene119204;ROC_gene147081;ROC_gene189814;ROC_gene167544;ROC_gene182894;ROC_gene205060;ROC_gene038401;ROC_gene176627;ROC_gene196838;ROC_gene009309;ROC_gene033863;ROC_gene022724;ROC_gene077242;ROC_gene048413;ROC_gene060797;ROC_gene110273;ROC_gene276404;ROC_gene062668;ROC_gene245220;ROC_gene239204;ROC_gene2…
GO:0009735	BP	response to cytokinin	58	58/28440	203/307088	0.285714	2.23e-06	7.32e-05	ROC_gene261347;ROC_gene339012;ROC_gene261345;ROC_gene261348;ROC_gene043072;ROC_gene043073;ROC_gene205064;ROC_gene176622;ROC_gene139644;ROC_gene194715;ROC_gene279557;ROC_gene182896;ROC_gene267650;ROC_gene170427;ROC_gene239934;ROC_gene279728;ROC_gene077521;ROC_gene102493;ROC_gene049231;ROC_gene079256;ROC_gene334688;ROC_gene024052;ROC_gene274495;ROC_gene182895;ROC_gene276400;ROC_gene184006;ROC_gene1…
GO:0044038	BP	cell wall macromolecule biosynthetic process	165	165/28440	1034/307088	0.159574	3.47e-06	7.84e-05	ROC_gene261342;ROC_gene177508;ROC_gene166107;ROC_gene267816;ROC_gene104316;ROC_gene257333;ROC_gene066394;ROC_gene313012;ROC_gene143572;ROC_gene207699;ROC_gene114491;ROC_gene220500;ROC_gene190306;ROC_gene252122;ROC_gene005356;ROC_gene131743;ROC_gene325008;ROC_gene043102;ROC_gene081633;ROC_gene126001;ROC_gene061739;ROC_gene055815;ROC_gene073776;ROC_gene115162;ROC_gene150276;ROC_gene313364;ROC_gene0…
GO:0009832	BP	plant-type cell wall biogenesis	314	314/28440	1213/307088	0.258862	3.61e-06	7.84e-05	ROC_gene011592;ROC_gene060834;ROC_gene177508;ROC_gene085288;ROC_gene142780;ROC_gene285933;ROC_gene121615;ROC_gene180858;ROC_gene193770;ROC_gene055310;ROC_gene100366;ROC_gene181154;ROC_gene257333;ROC_gene166107;ROC_gene191665;ROC_gene111904;ROC_gene284263;ROC_gene214633;ROC_gene313012;ROC_gene174553;ROC_gene134110;ROC_gene313364;ROC_gene323402;ROC_gene323403;ROC_gene316590;ROC_gene108650;ROC_gene1…
