# Supplementary material for: Sugarcane smut fungus hijacks the host meristem: phytohormone-mediated sorus morphogenesis and metabolic reprogramming
Source: Front Microbiol. 2026 Jun 12;17:1847172. doi: 10.3389/fmicb.2026.1847172 (PMC13303569; doi:10.3389/fmicb.2026.1847172)
Supplement: Supplementary file 7 [file Table_7.xlsx]

## Sheet: Table S7
Table S7 DEGs enriched in the plant hormone signal transduction pathway across comparative groups
Comparison	Number	Ratio in study	Rich factor	P value	P adjust	Gene IDs
white vs WT	112	112/2408	0.0323606	1.0608e-09	2.1216e-08	ROC_gene197036|ROC_gene198646|ROC_gene046203|ROC_gene125161|ROC_gene056214|ROC_gene110098|ROC_gene311288|ROC_gene288812|ROC_gene296255|ROC_gene034181|ROC_gene071466|ROC_gene256502|ROC_gene122134|ROC_gene044436|ROC_gene321643|ROC_gene067251|ROC_gene240913|ROC_gene236817|ROC_gene258585|ROC_gene175541|ROC_gene187130|ROC_gene112250|ROC_gene340151|ROC_gene284841|ROC_gene347305|ROC_gene064131|ROC_gene1…
gray vs WT	212	212/6518	0.061254	0.000131836	0.000961628	ROC_gene226412|ROC_gene346062|ROC_gene172751|ROC_gene269121|ROC_gene197036|ROC_gene198646|ROC_gene056040|ROC_gene282651|ROC_gene316707|ROC_gene015954|ROC_gene110098|ROC_gene311288|ROC_gene006646|ROC_gene179303|ROC_gene103910|ROC_gene164155|ROC_gene177108|ROC_gene015757|ROC_gene013438|ROC_gene196738|ROC_gene288812|ROC_gene190893|ROC_gene066247|ROC_gene168533|ROC_gene011690|ROC_gene189330|ROC_gene3…
black vs WT	423	423/12617	0.122219	1.56747e-09	1.5003e-08	ROC_gene254888|ROC_gene277094|ROC_gene250481|ROC_gene250480|ROC_gene015954|ROC_gene179303|ROC_gene269896|ROC_gene276265|ROC_gene279868|ROC_gene229582|ROC_gene011690|ROC_gene301456|ROC_gene301453|ROC_gene260995|ROC_gene026395|ROC_gene339239|ROC_gene132657|ROC_gene273236|ROC_gene143386|ROC_gene097058|ROC_gene216560|ROC_gene111918|ROC_gene216564|ROC_gene240913|ROC_gene094330|ROC_gene335900|ROC_gene0…
gray vs white	90	90/3035	0.026004	0.0695354	0.302976	ROC_gene251438|ROC_gene312716|ROC_gene254888|ROC_gene326599|ROC_gene046203|ROC_gene263328|ROC_gene254782|ROC_gene282804|ROC_gene174994|ROC_gene034485|ROC_gene066247|ROC_gene149766|ROC_gene313421|ROC_gene318244|ROC_gene288313|ROC_gene044436|ROC_gene088287|ROC_gene130875|ROC_gene067251|ROC_gene160475|ROC_gene347251|ROC_gene307836|ROC_gene258037|ROC_gene164766|ROC_gene276969|ROC_gene340151|ROC_gene1…
black vs white	545	545/18742	0.157469	0.000239297	0.000978943	ROC_gene189948|ROC_gene162780|ROC_gene254888|ROC_gene218770|ROC_gene277094|ROC_gene347565|ROC_gene250480|ROC_gene125161|ROC_gene089476|ROC_gene015954|ROC_gene144979|ROC_gene258725|ROC_gene132129|ROC_gene150668|ROC_gene270874|ROC_gene276265|ROC_gene279868|ROC_gene288812|ROC_gene229582|ROC_gene168533|ROC_gene021557|ROC_gene301456|ROC_gene301452|ROC_gene173763|ROC_gene132657|ROC_gene273236|ROC_gene1…
black vs gray	427	427/14566	0.123375	0.000679821	0.00437028	ROC_gene189948|ROC_gene277094|ROC_gene250481|ROC_gene125161|ROC_gene015954|ROC_gene281694|ROC_gene126600|ROC_gene132129|ROC_gene150668|ROC_gene270874|ROC_gene276265|ROC_gene279868|ROC_gene288812|ROC_gene229582|ROC_gene168533|ROC_gene021557|ROC_gene301456|ROC_gene301452|ROC_gene132657|ROC_gene143386|ROC_gene097058|ROC_gene250734|ROC_gene216560|ROC_gene216562|ROC_gene216563|ROC_gene216566|ROC_gene3…
