# Supplementary material for: Sugarcane smut fungus hijacks the host meristem: phytohormone-mediated sorus morphogenesis and metabolic reprogramming
Source: Front Microbiol. 2026 Jun 12;17:1847172. doi: 10.3389/fmicb.2026.1847172 (PMC13303569; doi:10.3389/fmicb.2026.1847172)
Supplement: Supplementary file 8 [file Table_8.xlsx]

## Sheet: Table S8
Table S8 Information of GO enrichment analysis
	GO ID	Term Type	Description	Number	Ratio in study	Ratio in pop	Rich factor	Pvalue	Padjust	Gene IDs
SsW1 vs WT	GO:0016052	BP	carbohydrate catabolic process	32	32/772	100/5650	0.32	1.99275e-06	0.00563461	g_000882;g_001619;g_000883;g_001076;g_004612;g_005179;g_001876;g_001877;g_002467;g_002506;g_003807;g_002102;g_003904;g_005523;g_001645;g_006434;g_002157;g_006415;g_006537;g_002497;g_004440;g_004534;g_005736;g_004484;g_004461;g_001353;g_001378;g_000466;g_002794;g_005845;g_002905;g_006705
	GO:0005975	BP	carbohydrate metabolic process	59	59/772	231/5650	0.255411	3.14344e-06	0.00563461	g_003186;g_001619;g_003459;g_002102;g_001645;g_001076;g_000461;g_001588;g_004612;g_004369;g_005882;g_005179;g_001876;g_001877;g_003041;g_004618;g_002467;g_005156;g_003553;g_000456;g_002506;g_003807;g_000985;g_003714;g_003904;g_004484;g_005523;g_000882;g_002932;g_006434;g_004426;g_004647;g_006430;g_000952;g_002157;g_006415;g_006537;g_002497;g_004440;g_000781;g_004534;g_005736;g_004516;g_000883;g_0…
	GO:0022627	CC	cytosolic small ribosomal subunit	15	15/772	29/5650	0.517241	1.13723e-06	0.00563461	g_005992;g_005355;g_000324;g_005081;g_002327;g_001640;g_000877;g_003836;g_005716;g_005718;g_003788;g_004278;g_000055;g_001585;g_001586
	GO:0044391	CC	ribosomal subunit	38	38/772	128/5650	0.296875	2.71496e-06	0.00563461	g_005992;g_001427;g_006031;g_004777;g_002724;g_004993;g_000900;g_004278;g_006561;g_001585;g_001586;g_005355;g_003390;g_005033;g_006057;g_001680;g_001640;g_006202;g_000976;g_000324;g_005081;g_002327;g_004038;g_005084;g_000106;g_003338;g_003016;g_004882;g_003345;g_005716;g_003788;g_005718;g_003836;g_000877;g_001564;g_001670;g_001671;g_000055
	GO:0005198	MF	structural molecule activity	51	51/772	201/5650	0.253731	7.98302e-06	0.00953971	g_001639;g_004150;g_005992;g_005033;g_001427;g_005518;g_006031;g_004777;g_002724;g_004993;g_000900;g_004278;g_005722;g_001585;g_001586;g_003733;g_005355;g_005354;g_003390;g_003570;g_006097;g_006561;g_006057;g_001680;g_001640;g_003909;g_006202;g_004151;g_005514;g_000976;g_000324;g_005081;g_004038;g_001227;g_000106;g_003338;g_003016;g_004882;g_003345;g_005716;g_003788;g_005718;g_001986;g_003836;g_0…
	GO:0034645	BP	cellular macromolecule biosynthetic process	49	49/772	194/5650	0.252577	1.54952e-05	0.0151333	g_001639;g_005992;g_001427;g_005518;g_006031;g_005514;g_002724;g_004993;g_005882;g_004278;g_006561;g_001585;g_001586;g_003551;g_003553;g_005355;g_003390;g_005030;g_005033;g_000985;g_006057;g_001680;g_003909;g_006202;g_004777;g_001800;g_001640;g_005081;g_002327;g_004038;g_005084;g_000106;g_003338;g_004882;g_003345;g_005716;g_003788;g_005718;g_003022;g_004338;g_002966;g_003836;g_004901;g_000877;g_0…
	GO:0022625	CC	cytosolic large ribosomal subunit	18	18/772	47/5650	0.382979	2.11064e-05	0.0151333	g_000106;g_006202;g_005033;g_000976;g_003390;g_006057;g_001680;g_004777;g_004993;g_002724;g_003338;g_006031;g_000900;g_003345;g_001427;g_001670;g_001671;g_006561
	GO:0003735	MF	structural constituent of ribosome	40	40/772	150/5650	0.266667	1.75907e-05	0.0151333	g_001639;g_005992;g_001427;g_005518;g_006031;g_005514;g_002724;g_004993;g_000900;g_004278;g_006561;g_001585;g_001586;g_005355;g_003390;g_005033;g_006057;g_001680;g_001640;g_003909;g_006202;g_004777;g_000976;g_000324;g_005081;g_004038;g_000106;g_003338;g_003016;g_004882;g_003345;g_005716;g_003788;g_005718;g_003836;g_000877;g_001564;g_001670;g_001671;g_000055
	GO:0044275	BP	cellular carbohydrate catabolic process	13	13/772	28/5650	0.464286	2.70167e-05	0.01761	g_005523;g_001645;g_002506;g_000466;g_004612;g_003904;g_006537;g_002497;g_001876;g_001877;g_002905;g_006705;g_005736
	GO:0044262	BP	cellular carbohydrate metabolic process	28	28/772	93/5650	0.301075	4.27979e-05	0.0255717	g_003186;g_001619;g_001076;g_001588;g_004612;g_005882;g_001876;g_001877;g_003041;g_005156;g_003553;g_002506;g_000985;g_003904;g_005523;g_001645;g_002157;g_006537;g_002497;g_005736;g_004516;g_004901;g_000466;g_002794;g_005845;g_002905;g_004106;g_006705
	GO:0005976	BP	polysaccharide metabolic process	25	25/772	82/5650	0.304878	6.13971e-05	0.0314441	g_003186;g_000883;g_002102;g_001076;g_005882;g_005179;g_003041;g_002467;g_005156;g_003553;g_001619;g_000985;g_003904;g_005523;g_000882;g_006434;g_002157;g_006415;g_006537;g_004440;g_004484;g_004901;g_001378;g_002794;g_003807
	GO:0015935	CC	small ribosomal subunit	18	18/772	51/5650	0.352941	7.53725e-05	0.0360281	g_005992;g_005355;g_000324;g_005081;g_002327;g_001640;g_000877;g_005084;g_003836;g_004882;g_005716;g_001564;g_005718;g_003788;g_004278;g_000055;g_001585;g_001586
	GO:0006412	BP	translation	40	40/772	161/5650	0.248447	0.00010247	0.0419427	g_001639;g_005992;g_001427;g_005518;g_006031;g_005514;g_002724;g_004993;g_000900;g_004278;g_006561;g_001585;g_001586;g_005355;g_003390;g_005030;g_005033;g_006057;g_001680;g_003909;g_006202;g_004777;g_001800;g_001640;g_005081;g_004038;g_000106;g_003338;g_004882;g_003345;g_005716;g_003788;g_005718;g_004338;g_003836;g_000877;g_001564;g_001670;g_001671;g_000055
	GO ID	Term Type	Description	Number	Ratio in study	Ratio in pop	Rich factor	Pvalue	Padjust	Gene IDs
SsW2 vs SsW1	GO:0016021	CC	integral component of membrane	131	131/285	1635/5650	0.0801223	3.29469e-06	0.00099705	g_006620;g_001079;g_003142;g_000459;g_004567;g_006424;g_002786;g_004472;g_004470;g_001891;g_002899;g_002083;g_005112;g_005111;g_001088;g_000263;g_001247;g_001248;g_004591;g_003884;g_001411;g_004598;g_000755;g_006222;g_001076;g_005047;g_005046;g_003664;g_003548;g_004680;g_003547;g_003542;g_001270;g_001849;g_005848;g_004283;g_002927;g_001504;g_005783;g_005539;g_005433;g_003410;g_003006;g_003252;g_0…
	GO:0031224	CC	intrinsic component of membrane	133	133/285	1643/5650	0.0809495	3.32918e-06	0.00099705	g_006620;g_001079;g_003142;g_000459;g_004567;g_006424;g_002786;g_004472;g_004470;g_001891;g_002899;g_002083;g_005112;g_005111;g_001088;g_000263;g_001247;g_001248;g_004591;g_003884;g_001411;g_004598;g_001038;g_000755;g_006222;g_001076;g_002494;g_005047;g_005046;g_003664;g_003548;g_004680;g_003547;g_003542;g_001270;g_001849;g_005848;g_004283;g_002927;g_001504;g_005783;g_005539;g_005433;g_003410;g_0…
	GO:0016798	MF	hydrolase activity, acting on glycosyl bonds	20	20/285	125/5650	0.16	3.40855e-06	0.00099705	g_000146;g_001891;g_003555;g_001411;g_001378;g_000382;g_000779;g_000934;g_001076;g_004612;g_003434;g_003552;g_002057;g_000996;g_000247;g_000251;g_005047;g_005046;g_005736;g_001133
	GO:0004553	MF	hydrolase activity, hydrolyzing O-glycosyl compounds	18	18/285	109/5650	0.165138	6.74271e-06	0.00151079	g_000146;g_001891;g_003555;g_001411;g_001378;g_000382;g_000779;g_000934;g_001076;g_004612;g_003434;g_003552;g_000996;g_000247;g_005047;g_005046;g_005736;g_000251
	GO:0032196	BP	transposition	4	4/285	5/5650	0.8	3.04643e-05	0.00520069	g_006000;g_005572;g_003258;g_003259
	GO:0005976	BP	polysaccharide metabolic process	14	14/285	82/5650	0.170732	4.95285e-05	0.00755573	g_000779;g_003552;g_003555;g_001378;g_001411;g_001038;g_001076;g_003434;g_000382;g_002819;g_002494;g_000247;g_000251;g_004283
	GO:0022857	MF	transmembrane transporter activity	41	41/285	433/5650	0.0946882	7.85632e-05	0.0108327	g_001079;g_002103;g_002875;g_000459;g_006054;g_006424;g_003410;g_005475;g_001581;g_002547;g_002899;g_002083;g_005111;g_001626;g_000510;g_003802;g_000263;g_001247;g_001248;g_002695;g_004591;g_002872;g_001517;g_004407;g_006397;g_002970;g_002972;g_000773;g_001849;g_005615;g_003205;g_003137;g_002577;g_000822;g_001235;g_004680;g_002898;g_002909;g_004120;g_000548;g_005848
	GO:0044042	BP	glucan metabolic process	8	8/285	33/5650	0.242424	0.000174658	0.0189742	g_003552;g_003555;g_001378;g_001076;g_003434;g_000382;g_000247;g_004283
	GO:0005215	MF	transporter activity	41	41/285	453/5650	0.0905077	0.00018487	0.0197839	g_001079;g_002103;g_002875;g_000459;g_006054;g_006424;g_003410;g_005475;g_001581;g_002547;g_002899;g_002083;g_005111;g_001626;g_000510;g_003802;g_000263;g_001247;g_001248;g_002695;g_004591;g_002872;g_001517;g_004407;g_006397;g_002970;g_002972;g_000773;g_001849;g_005615;g_003205;g_003137;g_002577;g_000822;g_001235;g_004680;g_002898;g_002909;g_004120;g_000548;g_005848
	GO:0015926	MF	glucosidase activity	7	7/285	28/5650	0.25	0.000365513	0.0340354	g_003552;g_003555;g_001411;g_001378;g_001076;g_004612;g_003434
	GO ID	Term Type	Description	Number	Ratio in study	Ratio in pop	Rich factor	Pvalue	Padjust	Gene IDs
SsW3 vs SsW2	GO:0044264	BP	cellular polysaccharide metabolic process	24	24/997	45/5650	0.533333	2.93204e-07	0.000807915	g_003186;g_000072;g_002683;g_003434;g_005882;g_005090;g_004507;g_004246;g_005156;g_005071;g_001619;g_000985;g_004116;g_000247;g_005523;g_006049;g_002819;g_000751;g_002157;g_006537;g_002794;g_002099;g_004282;g_004283
	GO:0000272	BP	polysaccharide catabolic process	29	29/997	56/5650	0.517857	5.67581e-07	0.000807915	g_000882;g_002683;g_001619;g_001038;g_003434;g_005179;g_001582;g_005769;g_004246;g_005071;g_005115;g_005694;g_004116;g_000247;g_003887;g_005523;g_004747;g_006049;g_001411;g_006434;g_000599;g_000751;g_002157;g_006537;g_004440;g_002494;g_004484;g_002794;g_002099
	GO:0005976	BP	polysaccharide metabolic process	42	42/997	82/5650	0.512195	1.17443e-06	0.000807915	g_003186;g_000072;g_002683;g_001038;g_004747;g_006013;g_003434;g_005882;g_005179;g_005115;g_005090;g_001582;g_004507;g_005769;g_004246;g_005156;g_005071;g_001619;g_000985;g_005694;g_004116;g_000247;g_003887;g_005523;g_000882;g_006049;g_001411;g_006434;g_000599;g_002819;g_000751;g_002157;g_006537;g_006475;g_004440;g_002494;g_004484;g_002794;g_002099;g_000251;g_004282;g_004283
	GO:0005975	BP	carbohydrate metabolic process	85	85/997	231/5650	0.367965	2.3058e-06	0.000807915	g_003186;g_000072;g_000781;g_004308;g_001619;g_004653;g_004400;g_002683;g_006013;g_004612;g_003434;g_005882;g_005179;g_000985;g_005090;g_000399;g_000882;g_001801;g_001582;g_004367;g_005769;g_004246;g_004364;g_005156;g_003887;g_000456;g_005071;g_001038;g_003407;g_004507;g_005115;g_003714;g_004056;g_003446;g_005694;g_001451;g_004116;g_001532;g_000360;g_005830;g_005831;g_004747;g_004880;g_006049;g_0…
	GO:0016021	CC	integral component of membrane	389	389/997	1635/5650	0.23792	5.43789e-06	0.000807915	g_002764;g_001766;g_002004;g_006542;g_005113;g_005112;g_005111;g_000071;g_001248;g_001719;g_004567;g_001106;g_001063;g_000943;g_005446;g_004196;g_002714;g_001888;g_006240;g_001887;g_000447;g_002090;g_003542;g_002828;g_005848;g_000741;g_000212;g_005785;g_005628;g_004341;g_005234;g_002548;g_001580;g_001581;g_002547;g_002543;g_002542;g_002786;g_000672;g_006078;g_005930;g_006207;g_003324;g_003983;g_0…
	GO:0031224	CC	intrinsic component of membrane	392	392/997	1643/5650	0.238588	5.61709e-06	0.000807915	g_002764;g_001766;g_002004;g_006542;g_005113;g_005112;g_005111;g_000071;g_001248;g_001719;g_004567;g_001106;g_001063;g_000943;g_005446;g_004196;g_002714;g_001888;g_004440;g_006240;g_001887;g_000447;g_002090;g_003542;g_002828;g_005848;g_000741;g_000212;g_005785;g_005628;g_004341;g_005234;g_002548;g_001580;g_001581;g_002547;g_002543;g_002542;g_002786;g_000672;g_006078;g_005930;g_006207;g_003324;g_0…
	GO:0004553	MF	hydrolase activity, hydrolyzing O-glycosyl compounds	45	45/997	109/5650	0.412844	1.5292e-06	0.000807915	g_002683;g_003459;g_000146;g_004653;g_004400;g_004612;g_003434;g_005882;g_000996;g_005090;g_001582;g_005769;g_004246;g_000456;g_005071;g_005115;g_003714;g_004056;g_004116;g_000247;g_005523;g_004747;g_001801;g_006049;g_001803;g_001411;g_003446;g_000599;g_000952;g_000751;g_002157;g_006537;g_003407;g_004605;g_005046;g_005736;g_004484;g_003951;g_002090;g_002794;g_002099;g_000683;g_000985;g_006475;g_0…
	GO:0016798	MF	hydrolase activity, acting on glycosyl bonds	49	49/997	125/5650	0.392	2.10241e-06	0.000807915	g_002683;g_003459;g_000146;g_004435;g_004653;g_004400;g_004612;g_003434;g_005882;g_000996;g_005090;g_001582;g_005769;g_004246;g_004959;g_000456;g_005071;g_005115;g_003714;g_004056;g_001451;g_004116;g_000247;g_005523;g_004747;g_001801;g_006049;g_001803;g_001411;g_003446;g_000599;g_000952;g_000751;g_002157;g_006537;g_003407;g_004605;g_005046;g_005736;g_004484;g_003951;g_002090;g_002794;g_000461;g_0…
	GO:0022857	MF	transmembrane transporter activity	124	124/997	433/5650	0.286374	2.77785e-06	0.000807915	g_001079;g_001766;g_001170;g_005596;g_002081;g_005111;g_000309;g_000202;g_006650;g_000264;g_004076;g_001248;g_000307;g_000579;g_004645;g_001106;g_003306;g_003303;g_004519;g_004196;g_006532;g_005732;g_003952;g_000873;g_001376;g_002828;g_000276;g_005848;g_000741;g_005821;g_005628;g_005824;g_002843;g_001432;g_002144;g_004611;g_004184;g_002548;g_001580;g_003121;g_002547;g_002542;g_002067;g_000456;g_0…
	GO:0005215	MF	transporter activity	128	128/997	453/5650	0.282561	3.25804e-06	0.000807915	g_001079;g_001766;g_001170;g_003165;g_005596;g_002081;g_005111;g_000309;g_000202;g_006650;g_000264;g_004076;g_001248;g_000307;g_000579;g_004645;g_001106;g_003306;g_002873;g_003303;g_004519;g_004196;g_006532;g_005732;g_003952;g_000873;g_001376;g_000275;g_002828;g_000276;g_005848;g_000741;g_005821;g_005628;g_005824;g_002843;g_002144;g_004611;g_004184;g_002548;g_001580;g_003121;g_002547;g_006685;g_0…
	GO:0044036	BP	cell wall macromolecule metabolic process	14	14/997	24/5650	0.583333	8.79033e-06	0.00106825	g_003186;g_001619;g_006049;g_005156;g_005589;g_002819;g_000751;g_002157;g_000072;g_004282;g_004116;g_005736;g_004246;g_004283
	GO:0005886	CC	plasma membrane	59	59/997	194/5650	0.304124	1.24882e-05	0.00139907	g_000741;g_001079;g_005628;g_005414;g_005824;g_004567;g_002717;g_001038;g_004456;g_002695;g_005882;g_005179;g_005090;g_006297;g_003624;g_006118;g_004407;g_005152;g_005151;g_002560;g_005113;g_005112;g_001781;g_000985;g_000572;g_006650;g_004394;g_003420;g_005694;g_000632;g_003887;g_006366;g_006207;g_003324;g_005220;g_001705;g_002752;g_000288;g_004519;g_000952;g_004440;g_002494;g_002342;g_002538;g_0…
	GO:0005576	CC	extracellular region	17	17/997	34/5650	0.5	1.55799e-05	0.00171859	g_001619;g_001744;g_000683;g_005071;g_005920;g_002683;g_006434;g_005245;g_002794;g_002099;g_002076;g_000015;g_003434;g_003250;g_002553;g_004116;g_000247
	GO:1901136	BP	carbohydrate derivative catabolic process	19	19/997	41/5650	0.463415	1.98607e-05	0.00212539	g_003887;g_006382;g_004747;g_001803;g_000146;g_004435;g_001038;g_000599;g_005736;g_004959;g_005179;g_004440;g_002494;g_005694;g_003832;g_004367;g_005769;g_004426;g_004364
	GO:1901072	BP	glucosamine-containing compound catabolic process	11	11/997	17/5650	0.647059	2.14881e-05	0.00223289	g_003887;g_004747;g_001038;g_000599;g_005179;g_004440;g_002494;g_005694;g_004367;g_005769;g_004364
	GO:0046348	BP	amino sugar catabolic process	11	11/997	17/5650	0.647059	2.14881e-05	0.00223289	g_003887;g_004747;g_001038;g_000599;g_005179;g_004440;g_002494;g_005694;g_004367;g_005769;g_004364
	GO:0016052	BP	carbohydrate catabolic process	35	35/997	100/5650	0.35	2.67365e-05	0.0026659	g_000882;g_001619;g_002683;g_001038;g_004612;g_003434;g_005179;g_000399;g_001582;g_005769;g_004246;g_005071;g_005115;g_005694;g_004116;g_000247;g_000360;g_003887;g_005523;g_004747;g_006049;g_001411;g_005830;g_006434;g_000599;g_000751;g_002157;g_006537;g_004440;g_002494;g_005736;g_004484;g_002794;g_002099;g_002905
	GO:0010383	BP	cell wall polysaccharide metabolic process	12	12/997	20/5650	0.6	2.67705e-05	0.0026659	g_003186;g_001619;g_006049;g_005156;g_002819;g_000751;g_002157;g_000072;g_004282;g_004116;g_004246;g_004283
	GO:0044262	BP	cellular carbohydrate metabolic process	33	33/997	93/5650	0.354839	4.50734e-05	0.00394117	g_003186;g_000072;g_004308;g_001619;g_004612;g_003434;g_005882;g_005090;g_000399;g_002683;g_004246;g_005156;g_005071;g_004507;g_000985;g_004116;g_000247;g_005830;g_005523;g_006049;g_002819;g_000751;g_002157;g_006537;g_006283;g_005736;g_002794;g_002099;g_006258;g_002905;g_004106;g_004282;g_004283
	GO:0006073	BP	cellular glucan metabolic process	14	14/997	27/5650	0.518519	5.30301e-05	0.00458103	g_002683;g_005071;g_005523;g_002794;g_000985;g_003434;g_005882;g_002099;g_005090;g_006537;g_000247;g_004507;g_004282;g_004283
