# Supplementary material for: Sugarcane smut fungus hijacks the host meristem: phytohormone-mediated sorus morphogenesis and metabolic reprogramming
Source: Front Microbiol. 2026 Jun 12;17:1847172. doi: 10.3389/fmicb.2026.1847172 (PMC13303569; doi:10.3389/fmicb.2026.1847172)
Supplement: Supplementary file 9 [file Table_9.xlsx]

## Sheet: Table S9
Table S9 Information of KEGG enrichment analysis
	Pathway ID	Description	Number	Ratio in study	Ratio in pop	Rich factor	Pvalue	Padjust	First Category	Second Category	Gene IDs
SsW1 vs WT	map03010	Ribosome	39	39/440	114/3624	0.342105	3.42605e-10	3.46031e-08	Genetic Information Processing	Translation	g_001427|g_005518|g_006031|g_004758|g_005514|g_002724|g_004993|g_000900|g_005992|g_006561|g_001585|g_001586|g_005355|g_003390|g_005033|g_006057|g_001680|g_001640|g_003909|g_006202|g_004278|g_004777|g_000976|g_000324|g_005081|g_004038|g_000106|g_003338|g_004882|g_003345|g_005716|g_003788|g_005718|g_003836|g_000877|g_001018|g_001670|g_001671|g_000055
	map01250	Biosynthesis of nucleotide sugars	10	10/440	23/3624	0.434783	0.000165524	0.00835894	Metabolism	Global and overview maps	g_001353|g_004647|g_004369|g_006430|g_005845|g_006121|g_002905|g_004534|g_005730|g_006701
	map00500	Starch and sucrose metabolism	13	13/440	38/3624	0.342105	0.000320035	0.0107745	Metabolism	Carbohydrate metabolism	g_003459|g_001353|g_001378|g_000466|g_002794|g_001076|g_003714|g_005845|g_004612|g_003904|g_000952|g_001877|g_002467
	map03410	Base excision repair	9	9/440	24/3624	0.375	0.00128769	0.0260113	Genetic Information Processing	Replication and repair	g_004899|g_001296|g_001044|g_003865|g_002640|g_000646|g_005770|g_004099|g_002612
	map03030	DNA replication	12	12/440	38/3624	0.315789	0.00122476	0.0309251	Genetic Information Processing	Replication and repair	g_004899|g_003461|g_001044|g_001611|g_006194|g_001187|g_001574|g_004324|g_004289|g_005770|g_004099|g_002554
	map00520	Amino sugar and nucleotide sugar metabolism	13	13/440	47/3624	0.276596	0.00297004	0.0499957	Metabolism	Carbohydrate metabolism	g_003951|g_001353|g_002438|g_004647|g_004369|g_006430|g_005845|g_006415|g_005179|g_006701|g_006121|g_004534|g_004484
	Pathway ID	Description	Number	Ratio in study	Ratio in pop	Rich factor	Pvalue	Padjust	First Category	Second Category	Gene IDs
SsW2 vs SsW1	map00360	Phenylalanine metabolism	6	6/112	21/3624	0.285714	2.83159e-05	0.001614	Metabolism	Amino acid metabolism	g_002925|g_000890|g_000773|g_001029|g_005463|g_002164
	map00350	Tyrosine metabolism	5	5/112	21/3624	0.238095	0.000353104	0.0100635	Metabolism	Amino acid metabolism	g_004422|g_004625|g_000890|g_001029|g_002164
	map00053	Ascorbate and aldarate metabolism	4	4/112	14/3624	0.285714	0.000681137	0.0129416	Metabolism	Carbohydrate metabolism	g_002905|g_000889|g_001088|g_001851
	map00500	Starch and sucrose metabolism	6	6/112	38/3624	0.157895	0.000938035	0.013367	Metabolism	Carbohydrate metabolism	g_001411|g_001378|g_001076|g_005433|g_004612|g_003434
	map00340	Histidine metabolism	4	4/112	16/3624	0.25	0.00118052	0.0134579	Metabolism	Amino acid metabolism	g_001851|g_000889|g_002725|g_002164
	map00380	Tryptophan metabolism	5	5/112	34/3624	0.147059	0.00350459	0.0332936	Metabolism	Amino acid metabolism	g_002925|g_000889|g_000821|g_000773|g_001851
	Pathway ID	Description	Number	Ratio in study	Ratio in pop	Rich factor	Pvalue	Padjust	First Category	Second Category	Gene IDs
SsW3 vs SsW2	map00520	Amino sugar and nucleotide sugar metabolism	17	17/495	47/3624	0.361702	7.95009e-05	0.0082681	Metabolism	Carbohydrate metabolism	g_000532|g_003887|g_004747|g_003951|g_002438|g_000599|g_005115|g_006013|g_006121|g_000572|g_006701|g_005179|g_004116|g_001532|g_004367|g_004484|g_004364
	map00500	Starch and sucrose metabolism	14	14/495	38/3624	0.368421	0.000272468	0.0141683	Metabolism	Carbohydrate metabolism	g_002683|g_003459|g_001411|g_002794|g_005431|g_000952|g_005433|g_004612|g_003434|g_002099|g_006283|g_003714|g_004282|g_005071
	map04113	Meiosis - yeast	19	19/495	63/3624	0.301587	0.000476949	0.0165342	Cellular Processes	Cell growth and death	g_002870|g_005784|g_002309|g_001059|g_000459|g_002125|g_001406|g_003450|g_002737|g_000276|g_006651|g_000295|g_003491|g_003292|g_004087|g_004290|g_002554|g_006284|g_004289
	map00350	Tyrosine metabolism	9	9/495	21/3624	0.428571	0.000982555	0.0255464	Metabolism	Amino acid metabolism	g_000890|g_005123|g_005159|g_000775|g_003007|g_005798|g_004625|g_004422|g_003130
	map00620	Pyruvate metabolism	13	13/495	39/3624	0.333333	0.00134252	0.0279245	Metabolism	Carbohydrate metabolism	g_006258|g_001801|g_006067|g_000889|g_005159|g_004518|g_005798|g_004625|g_004880|g_000244|g_000781|g_001676|g_005873
