# Supplementary material for: Sugarcane smut fungus hijacks the host meristem: phytohormone-mediated sorus morphogenesis and metabolic reprogramming
Source: Front Microbiol. 2026 Jun 12;17:1847172. doi: 10.3389/fmicb.2026.1847172 (PMC13303569; doi:10.3389/fmicb.2026.1847172)
Supplement: Supplementary file 11 [file Data_Sheet_1.xlsx]

## Sheet: Negative Profile 0
Table for Negative Profile 0 (0.0,-1.0,-2.0)
Num. Genes Expected	Num. Genes Assigned	P-Value	Significant
35	21	0.0006	(significant)
	White	Gray	Black
5-HYDROXYINDOLEACETATE	0	-1.53	-5.5
GLYCEROL	0	-0.26	-1.6
PHOSPHOENOLPYRUVATE	0	-0.05	-1.25
CYTIDINE	0	-0.67	-2.46
URIDINE 5'-DIPHOSPHOGLUCURONIC ACID (UDP-D-GLUCURONATE)	0	0.01	-1.22
D-GLUCOSAMINE 1-PHOSPHATE (GLUCOSAMINE-1P)	0	0.29	-1.4
PYRIDOXINE	0	0.02	-1.48
VANILLIN	0	-0.03	-0.8
PANTOTHENATE	0	0.01	-1.83
DIHYDROTHYMINE	0	-1.23	-1.6
L-HISTIDINE	0	-1.27	-3.56
SALICYLIC ACID	0	-0.21	-1.02
S-METHYL-5'-THIOADENOSINE	0	-0.51	-1.22
PHENOL	0	-0.19	-1.06
VANILLIC ACID	0	-0.6	-1.52
PYRIDOXAL (VITAMIN B6)	0	-0.29	-0.96
XANTHINE	0	-1.59	-3.03
CIS-ACONITATE	0	-0.34	-0.85
ALPHA-D-GALACTOSE 1-PHOSPHATE	0	-0.11	-0.91
THYMIDINE	0	-0.53	-1.28
SHIKIMATE	0	-0.09	-0.99
L-GLUTAMINE	0	-1.22	-1.49
GLUCOSAMINE	0	-1.03	-1.59
URIDINE DIPHOSPHATE GLUCOSE(UDP-D-GLUCOSE)	0	-0.25	-1
D-RIBOSE	0	-0.26	-0.51
L-PROLINE	0	-1.47	-1.99
ALPHA-LINOLENIC ACID	0	0.18	-1.26
L-PIPECOLIC ACID	0	-0.46	-1.22
URACIL	0	-0.66	-0.8
URIDINE	0	-0.52	-0.5
INDOLE-3-CARBOXYLIC ACID	0	-0.91	-1.34
D-GLUCURONATE	0	0.05	-0.78
O-PHOSPHOETHANOLAMINE	0	-0.21	-0.86
BETA-D-FRUCTOSE 6-PHOSPHATE	0	0.12	-0.51
DEOXYGUANOSINE	0	-0.4	-0.79

## Sheet: Negative Profile 1
Table for Negative Profile 1 (0.0,-1.0,0.0)
Num. Genes Expected	Num. Genes Assigned	P-Value	Significant
9	19.7	1	(not significant)
	White	Gray	Black
GALACTINOL	0	-1.86	4.29
SUCROSE	0	-1.61	3.67
VANYLGLYCOL	0	-0.72	0.98
ALPHA-D-GLUCOSE	0	-0.27	0.31
ARBUTIN	0	-0.49	0.78
2'-DEOXY-D-RIBOSE	0	-0.62	1.1
CITRACONIC ACID	0	-0.29	0.46
D-ASPARTIC ACID	0	-0.75	1.49
D-LYXOSE	0	-1.75	1

## Sheet: Negative Profile 2
Table for Negative Profile 2 (0.0,1.0,0.0)
Num. Genes Expected	Num. Genes Assigned	P-Value	Significant
10	22.3	1	(not significant)
	White	Gray	Black
PENTADECANOIC ACID	0	0.77	-1.95
TRANS-2-HYDROXYCINNAMIC ACID	0	0.59	-1.11
NICOTINAMIDE ADENINE DINUCLEOTIDE (NAD)	0	2.66	1.45
CREATINE	0	0.8	-0.65
DODECANOIC ACID	0	0.77	-1.01
3-HYDROXYCAPRIC ACID	0	1.35	-0.22
SN-GLYCEROL 3-PHOSPHOETHANOLAMINE	0	1.41	0.86
GLYCEROL 3-PHOSPHATE	0	0.19	-0.52
QUINATE	0	0.6	-0.81
LINOLEIC ACID	0	0.73	-0.46

## Sheet: Negative Profile 3
Table for Negative Profile 0 (0.0,-1.0,-2.0)
Num. Genes Expected	Num. Genes Assigned	P-Value	Significant
30	21	0.02	(significant)
	White	Gray	Black
LEVULINIC ACID	0	0.21	4.42
L-FUCOSE	0	0.56	2.52
3,4-DIHYDROXYBENZOATE (PROTOCATECHUIC ACID)	0	0.09	3.82
L-THREONATE	0	0.66	2.77
ALPHA-KETOGLUTARATE	0	0.32	1.29
D-SORBITOL	0	0.57	1.63
L-IDITOL	0	0.77	1.82
FLAVIN MONONUCLEOTIDE (FMN)	0	-0.56	2.5
STACHYOSE	0	0.9	2.03
RAFFINOSE	0	-0.06	2.04
ADENOSINE	0	0.44	2.55
CITRATE	0	-0.3	1.61
ADENOSINE MONOPHOSPHATE (AMP)	0	0.48	2.12
4-HYDROXYBENZOATE	0	-0.11	1.9
L-GLUTAMATE	0	-0.49	1.44
4-PYRIDOXIC ACID	0	-0.12	1.62
4-METHOXYCINNAMIC ACID	0	0.92	1.69
2-DEHYDRO-3-DEOXY-D-GLUCONATE	0	-0.13	0.49
L-CARNITINE	0	0.49	0.9
D-THREITOL	0	-0.22	2.29
PALMITIC ACID	0	0.73	1.39
PHOSPHORYLCHOLINE	0	1.23	1.36
(S)-2-HYDROXYGLUTARATE	0	0.28	1.13
3-HYDROXYISOVALERIC ACID	0	1.09	2.26
3-HYDORXY-3-METHYLGLUTARIC ACID	0	-0.1	0.89
RIBITOL	0	0.2	0.5
GLUTACONIC ACID	0	-0.04	0.87
TAURINE	0	0.86	1.3
D-MANNOSE 1-PHOSPHATE	0	0.2	0.71
PYRUVALDEHYDE	0	0.12	0.87

## Sheet: Positive Profile 0
Table for Positive Profile 0 (0.0,-1.0,-2.0)
Num. Genes Expected	Num. Genes Assigned	P-Value	Significant
11	13.7	0.84	(not significant)
	White	Gray	Black
FLAVIN ADENINE DINUCLEOTIDE (FAD)	0	0.04	-2.22
L-3-AMINODIHYDRO-2(3H)-FURANONE	0	-0.47	-1.77
CYTOSINE	0	-0.59	-2.58
URACIL	0	0.1	-1.69
2-HYDROXYADENINE	0	-0.78	-3.53
NICOTINAMIDE	0	-0.28	-1.46
PYRIDOXAL (VITAMIN B6)	0	0.39	-1.62
HYPOXANTHINE	0	-0.77	-2.02
2,4-DIAMINOBUTYRIC ACID	0	-0.64	-1.6
CYTIDINE	0	-1.01	-4.38
S-METHYL-5'-THIOADENOSINE	0	0.15	-1.83

## Sheet: Positive Profile 1
Table for Positive Profile 1 (0.0,-1.0,0.0)
Num. Genes Expected	Num. Genes Assigned	P-Value	Significant
1	9.7	1	(not significant)
	White	Gray	Black
L-GLUTAMATE	0	-3.18	0.38

## Sheet: Positive Profile 2
Table for Positive Profile 2 (0.0,1.0,0.0)
Num. Genes Expected	Num. Genes Assigned	P-Value	Significant
4	13	1	(not significant)
	White	Gray	Black
1,3-DIAMINOPROPANE	0	1.02	-0.56
LINOLEIC ACID	0	0.85	-0.17
NICOTINATE	0	0.16	-0.3
L-HISTIDINE	0	0.98	-0.78

## Sheet: Positive Profile 3
Table for Positive Profile 3 (0.0,1.0,2.0)
Num. Genes Expected	Num. Genes Assigned	P-Value	Significant
34	13.7	2.5e-09	(significant)
	White	Gray	Black
ALPHA-D-(+)-TALOSE	0	0.66	3.1
D-MANNOSE	0	0.75	2.96
MYO-INOSITOL	0	-0.39	1.2
RAFFINOSE	0	0.57	3.28
4-HYDROXYBENZOATE	0	1.13	1.97
ACETYLCHOLINE	0	0.2	2.11
CHOLINE	0	0.08	1.81
PC(16:0/16:0)	0	-0.22	2.27
D-SORBITOL	0	0.45	1.61
D-MANNITOL	0	0.66	2.43
MALTOPENTAOSE	0	1.09	2.31
STACHYOSE	0	0.86	2.34
ISOMALTOSE	0	1.11	2.97
VALYL-ALANINE	0	-0.27	0.92
ADENOSINE	0	0.36	2.37
APIGENIN	0	1.01	4.9
GLYCEROPHOSPHOCHOLINE	0	1.3	1.76
INDOLE-3-CARBOXYLIC ACID	0	-0.03	0.78
ADENOSINE MONOPHOSPHATE (AMP)	0	0.18	1.95
SUCROSE	0	-0.44	1.44
ISOLEUCYL-ALANINE	0	0.41	1.39
MALTOTRIOSE	0	-0.3	4.73
CYCLOHEXYLAMINE	0	0.29	1.42
ERYTHRITOL	0	-0.71	2.11
4-HYDROXYCINNAMIC ACID	0	-0.03	0.78
ACETYLCARNITINE	0	0.61	1.24
CITRATE	0	-0.09	1.45
DEOXYADENOSINE	0	0.18	1.63
DL-2-AMINOADIPIC ACID	0	0.63	1.09
2'-DEOXYURIDINE	0	0.83	1.58
BETAINE	0	-0.01	0.86
TAURINE	0	0.69	1.11
D-GLUCOSE 6-PHOSPHATE	0	0.73	1.32
VANILLIC ACID	0	0.45	0.77
